# Supplementary material for: Predicting associations among drugs, targets and diseases by tensor decomposition for drug repositioning
Source: BMC Bioinformatics. 2019 Dec 16;20(Suppl 26):628. doi: 10.1186/s12859-019-3283-6 (PMC6912989; doi:10.1186/s12859-019-3283-6)
Supplement: Supplementary file 15 — Additional file 15 Table S1. Top-ranking predictions of drug indications for cancers and corresponding literature support. [file 12859_2019_3283_MOESM15_ESM.xlsx]

## Sheet: predictions_of_indications
Drug_ID	Drug_Name	Disease_Name	Prediction_Score	Literature_Support
DB00903	Etacrynic acid	adenocarcinoma	1.0083	A study of ethacrynic acid as a potential modifier of melphalan and cisplatin sensitivity in human lung cancer parental and drug-resistant cell lines.Rhodes T et al. Br J Cancer. (1992)	Effect of Wnt inhibitors in pancreatic cancer.Wall I et al. Anticancer Res. (2014)
DB00860	Prednisolone	colorectal neoplasms	0.95092	Nano-engineering of biomedical prednisolone liposomes: evaluation of the cytotoxic effect on human colon carcinoma cell lines.	Liposomal prednisolone phosphate potentiates the antitumor activity of liposomal 5-fluorouracil in C26 murine colon carcinoma in vivo.	A nitrophenyl-based prodrug type for colorectal targeting of prednisolone, budesonide and celecoxib.
DB00903	Etacrynic acid	pancreatic neoplasms	0.93202	Effect of Wnt inhibitors in pancreatic cancer.Wall I et al. Anticancer Res. (2014)	Ethacrynic Acid Inhibits Sphingosylphosphorylcholine-Induced Keratin 8 Phosphorylation and Reorganization via Transglutaminase-2 Inhibition.
DB00382	Tacrine	ovarian neoplasms	0.92682	no
DB06287	Temsirolimus	neoplasm invasiveness	0.91926	Tumor microenvironment confers mTOR inhibitor resistance in invasive intestinal adenocarcinoma.	Significance of 4E-binding protein 1 as a therapeutic target for invasive urothelial carcinoma of the bladder.
DB06287	Temsirolimus	glioma	0.90974	Combined use of CDK4/6 and mTOR inhibitors induce synergistic growth arrest of diffuse intrinsic pontine glioma cells via mutual downregulation of mTORC1 activity.	Dual targeting of mitochondrial function and mTOR pathway as a therapeutic strategy for diffuse intrinsic pontine glioma.
DB00959	Methylprednisolone	liver neoplasms	0.90949	Effect of preoperative administration of methylpredonisolone and ulinastatin on tumor cell metastasis after surgical stress.
DB00871	Terbutaline	carcinoma	0.9058	β-Adrenergic receptors (β-AR) regulate VEGF and IL-6 production by divergent pathways in high β-AR-expressing breast cancer cell lines
DB00993	Azathioprine	glioblastoma	0.89494	Synthesis and anticancer activity of thiosubstituted purines.
DB01097	Leflunomide	pancreatic neoplasms	0.88917	Malignancy Incidence, Management, and Prevention in Patients with Rheumatoid Arthritis	Increased incidence of pancreatic carcinoma in rheumatoid arthritis patients receiving leflunomide	LEF may increase the risk of pancreatic cancer
DB00178	Ramipril	ovarian neoplasms	0.88787	no
DB01083	Orlistat	precancerous conditions	0.88704	The anti-obesity agent Orlistat is associated to increase in colonic preneoplastic markers in rats treated with a chemical carcinogen
DB01095	Fluvastatin	melanoma	0.88564	Fluvastatin exerts an antitumor effect in vemurafenib-resistant melanoma cells.	Combination therapy with dacarbazine and statins improved the survival rate in mice with metastatic melanoma.
DB01030	Topotecan	kidney neoplasms	0.8852	Synergistic effect of survivin-specific small interfering RNA and topotecan in renal cancer cells: topotecan enhances liposome-mediated transfection by increasing cellular uptake.	Postsurgical adjuvant or metastatic renal cell carcinoma therapy models reveal potent antitumor activity of metronomic oral topotecan with pazopanib.
DB00411	Carbamoylcholine	liver neoplasms	0.8793	Molecular diversity in the adenylylcyclase family. Evidence for eight forms of the enzyme and cloning of type VI.
DB00811	Ribavirin	carcinoma	0.85995	Ribavirin augments doxorubicin's efficacy in human hepatocellular carcinoma through inhibiting doxorubicin-induced eIF4E activation.	Inhibition of eIF4E cooperates with chemotherapy and immunotherapy in renal cell carcinoma.
DB00642	Pemetrexed	neoplasm invasiveness	0.85779	A favorable response to cisplatin, pemetrexed and bevacizumab in two cases of invasive mucinous adenocarcinoma formerly known as pneumonic-type mucinous bronchioloalveolar carcinoma.	Two cases of recurrent invasive mucinous adenocarcinoma of the lung showing marked responses to platinum-based chemotherapyregimens with pemetrexed and bevacizumab	Pemetrexed/cisplatin as first-line chemotherapy for advanced lung cancer with brain metastases: A case report and literature review.
DB00772	Malathion	kidney neoplasms	0.85524	Malignant transformation of rat kidney induced by environmental substances and estrogen.	adverse effect
DB01378	Magnesium cation	skin neoplasms	0.84735	Magnesium and cancer: a dangerous liason	adverse effect
DB01132	Pioglitazone	neuroblastoma	0.84695	Ligands for the peroxisome proliferator-activated receptor-gamma have inhibitory effects on growth of human neuroblastoma cells in vitro.
DB00635	Prednisone	adenoma	0.84641	Symptomatic control of hypoglycaemia with prednisone in refractory metastatic pancreatic insulinoma.	Comparison of hydrocortisone and prednisone in the glucocorticoid replacement therapy post-adrenalectomy of Cushing's Syndrome.
DB01006	Letrozole	skin neoplasms	0.84363	A case of elderly locally-advanced breast cancer with skin ulcer responding to letrozole
DB00276	Amsacrine	mesothelioma	0.84325	A phase II study of m-AMSA in patients with malignant mesothelioma
DB00203	Sildenafil	kidney neoplasms	0.83433	Effect of combination sildenafil and gemfibrozil on cisplatin-induced nephrotoxicity; role of heme oxygenase-1.	Ameliorative effects of sildenafil and/or febuxostat on doxorubicin-induced nephrotoxicity in rats
DB00177	Valsartan	intestinal neoplasms	0.8333	Use of N-nitrosodimethylamine (NDMA) contaminated valsartan products and risk of cancer: Danish nationwide cohort study.	adverse effect
